# Supplementary material for: Glycan repositioning of influenza hemagglutinin stem facilitates the elicitation of protective cross-group antibody responses
Source: Nat Commun. 2020 Feb 7;11:791. doi: 10.1038/s41467-020-14579-4 (PMC7005838; doi:10.1038/s41467-020-14579-4)
Supplement: Supplementary file 3 — Source Data [file 41467_2020_14579_MOESM3_ESM.xlsx]

## Sheet: Fig 1d
	µg/ml	H1ssF-WT		H1ssF-glyc38		H1ssF-R38
CR6261	5	2.6643	2.6978	0.0538	0.0862	2.6922	2.7216
	1.25	2.7723	2.7373	0.0392	0.0574	2.4757	2.5682
	0.3125	2.6315	2.7315	0.0104	0.0189	2.2578	2.4184
	0.078125	2.364	2.3105	0.0064	0.0047	2.1271	2.1502
	0.0195312	1.6404	1.7728	-0.0007	0.0026	1.7298	1.7843
	0.00488281	0.9521	0.8261	0.0003	0.001	1.0147	0.9113
	0.0012207	0.4518	0.3949	-0.0019	0.0008	0.912	0.88
	0.000305176	0.2095	0.1748	-0.0022	-0.0004	0.43	0.412
	7.62939e-05	0.15	0.1221	-0.0019	0.0049	0.23	0.28
	1.90735e-05	0.1129	0.0635	0.002	0.0027	0.134	0.143
	4.76837e-06	0.0594	0.0347	-0.0128	0.0014	0.09	0.09
CR8020	µg/ml	H1ssF-WT		H1ssF-glyc38		H1ssF-R38
	5	0.9766	0.8847	0.0904	0.088	0.0221	0.013
	1.25	0.2855	0.2695	0.0248	0.013	0.0179	0.0151
	0.3125	0.0838	0.0679	0.001	-0.0075	0.0347	0.0597
	0.078125	0.0227	0.0156	-0.0049	-0.0112	0.0953	0.1094
	0.0195312	0.0034	0.0032	-0.0064	-0.0154	0.0627	0.072
	0.00488281	-0.0017	-0.0029	-0.007	-0.0147	0.0346	0.0929
	0.0012207	-0.0031	-0.0058	-0.0049	-0.0151	0.0158	0.0076
	0.000305176	-0.0045	-0.0039	-0.0064	-0.0142	-0.0707	-0.0535
	7.62939e-05	-0.0045	0	-0.0041	-0.0141	-0.1692	-0.0496
	1.90735e-05	-0.0035	-0.0039	-0.0016	-0.0106	-0.1777	-0.0363
	4.76837e-06	-0.004	-0.0048	0.0006	-0.0067	-0.119	-0.07
FI6v3	µg/ml	H1ssF-WT		H1ssF-glyc38		H1ssF-R38
	5	2.7535	2.8122	2.6512	2.6618	2.7787	2.8772
	1.25	2.7455	2.8328	2.5731	2.6059	2.7722	2.8731
	0.3125	2.6522	2.7194	1.8702	1.9241	2.7013	2.8493
	0.078125	2.0065	2.2092	0.9094	1.0616	2.667	2.7755
	0.0195312	1.2453	1.4626	0.4689	0.4748	1.5741	1.6447
	0.00488281	0.662	0.7758	0.2624	0.2635	0.6536	0.516
	0.0012207	0.4111	0.3668	0.0938	0.121	0.4078	0.4155
	0.000305176	0.2741	0.252	0.0515	0.0647	0.234	0.234
	7.62939e-05	0.1923	0.1227	0.0368	0.0403	0.11	0.11
	1.90735e-05	0.1146	0.0719	0.0221	0.0248	0.09	0.08
	4.76837e-06	0.0786	0.0497	0.0112	0.0128	0.001	0.001
MEDI8852	µg/ml	H1ssF-WT		H1ssF-glyc38		H1ssF-R38
	5	3.1194	3.1075	3.0531	3.0359	2.6538	2.6129
	1.25	3.0707	3.0586	3.0151	2.9983	2.6552	2.5905
	0.3125	2.9461	2.9876	2.9582	2.9451	2.6325	2.5592
	0.078125	2.7282	2.692	2.6779	2.5732	2.5176	2.4813
	0.0195312	2.1015	1.9616	1.7934	1.7438	1.684	1.6647
	0.00488281	0.9572	0.8787	0.6473	0.6138	0.9308	0.9415
	0.0012207	0.3989	0.2533	0.1978	0.2149	0.523	0.5853
	0.000305176	0.1026	0.0769	0.0514	0.0546	0.289	0.267
	7.62939e-05	0.0607	0.0241	0.0132	0.0122	0.134	0.145
	1.90735e-05	0.012	0.006	0.0023	0.0023	0.01	0.12
	4.76837e-06	0.0156	0.0055	0.0041	0.0014	0.001	0.001
C179	µg/ml	H1ssF-WT		H1ssF-glyc38		H1ssF-R38
	5	3.1441	3.1047	0.3021	0.3456	2.68	2.71
	1.25	3.1228	3.0798	0.2589	0.2959	2.09	2.21
	0.3125	3.0386	3.0296	0.2049	0.1422	1.4334	1.3655
	0.078125	2.8555	2.8377	0.1539	0.206	0.6299	0.5592
	0.0195312	2.0588	2.0426	0.0882	0.0806	0.1754	0.1552
	0.00488281	1.0961	1.0129	0.0197	0.1255	0.0383	0.0466
	0.0012207	0.6863	0.567	-0.0234	0.0427	0.0043	0.0059
	0.000305176	0.34	0.289	0	0	-0.0051	-0.0052
	7.62939e-05	0.12	0.108	0	0	-0.0049	-0.0073
	1.90735e-05	0	0	0	0	0	0
	4.76837e-06	0	0	0	0	0	0
02-1H01	µg/ml	H1ssF-WT		H1ssF-glyc38		H1ssF-R38
	5	3.0339	3.112	1.1218	1.0275	3.2	3.21
	1.25	3.1161	3.0789	1.086	1.098	3.0202	3.0686
	0.3125	3.1012	3.1161	0.8969	0.9922	2.0215	2.0474
	0.078125	2.1187	2.1165	1.0861	1.0137	0.9941	0.9758
	0.0195312	1.1023	1.0879	0.9344	0.9656	0.48022	0.4769
	0.00488281	0.4306	0.4198	0.7354	0.743	0.2531	0.1835
	0.0012207	0.1919	0.2274	0.4229	0.4482	0.118	0.118
	0.000305176	0.09	0.08	0.32	0.28	0.03	0.041
	7.62939e-05	0.08	0.08	0.12	0.119	0.0213	0
	1.90735e-05	0.059	0.03	0.03	0.08	0	0
	4.76837e-06	0.03	0.02	0	0	0	0
D25	µg/ml	H1ssF-WT		H1ssF-glyc38		H1ssF-R38
	5	0.018	0.0162	0.0038	0.0062	-0.1576	-0.0319
	1.25	0.0092	0.0574	0.0002	0.004	-0.1774	-0.0648
	0.3125	0.0004	0.0009	0.0004	0.0009	-0.1906	-0.0676
	0.078125	0.0004	0.0007	0.0064	0.0047	-0.1692	-0.0496
	0.0195312	-0.0007	0.0026	-0.0007	0.0026	-0.1777	-0.0363
	0.00488281	0.0003	0.001	0.0003	0.001	-0.119	-0.07
	0.0012207	-0.0019	0.0008	-0.0019	0.0008	-0.0707	-0.0535
	0.000305176	-0.0022	-0.0004	-0.0022	-0.0004	-0.1692	-0.0496
	7.62939e-05	-0.0019	0.0049	-0.0019	0.0049	-0.1777	-0.0363
	1.90735e-05	0.002	0.0027	0.002	0.0027	-0.119	-0.07
	4.76837e-06	-0.0128	0.0014	-0.0128	0.0014	-0.0707	-0.0535

## Sheet: Fig 2a
NC99 HA WT
H1ssF-WT	H1ssF-glyc38	H1ssF-R38
5.21279	5.84396	5.46531
5.93599	5.14048	4.47694
5.39359	5.78972	4.97113
6.21442	5.53661	5.51955
5.84921	5.26903	6.00168
5.67926	5.10793	5.91128
5.079	5.78412	5.45326
5.74073	4.91629	5.11577
5.31766	4.8982	5.21822
5.58886	6.15656	5.00126
NC99 HA gN38
H1ssF-WT	H1ssF-glyc38	H1ssF-R38
4.21279	5.84396	5.07961
3.93599	5.14048	4.18767
4.39359	5.78972	4.6035
4.21442	5.53661	5.00126
3.84921	5.26903	5.30259
4.67926	5.10793	5.64611
4.91267	5.86305	4.59145
4.34659	4.97526	4.70596
4.52938	5.70294	5.68788
4.00506	5.96853	5.54926

## Sheet: Fig 2b
Pseudovirus: NC99
H1ssF-WT	H1ssF-glyc38	H1ssF-R38
3.19808	2.6	2.45136
3.40307	2.97975	2.7156
3.24702	2.86928	2.86429
3.30269	2.42912	3.06984
3.28848	2.13361	3.03997
3.15899	2.2	3.04914
3.25843	2.6	2.94858
3.23729	2.6	3.33592
3.18318	2.4	2.97027
3.18555	2.4	3.16055
Pseudovirus: SG86
H1ssF-WT	H1ssF-glyc38	H1ssF-R38
4.10793	2.6	2.8
3.24733	2.97975	3
4.10793	3.86928	4.02
3.09546	2.92912	2.8
5.15656	2.13361	3.8
4.61778	2.2	3.62
3.43536	2.6	3.76
3.54022	2.6	3.45
3.23286	2.4	2.6
2.91466	2.4	2.2
Pseudovirus: CA09
H1ssF-WT	H1ssF-glyc38	H1ssF-R38
3.89218	2.34	2.89
3.12092	3.12975	3.32
3.86459	4.12928	4.456
3.49546	2.45912	2.94
5.15656	2.63361	3.988
4.34178	3.2	3.689
3.12354	2.689	3.69
3.45402	2.6896	3.12
3.18287	2.56	2.636
2.62466	2.4	2.278

## Sheet: Fig 2c
H5VN04
H1ssF-WT	H1ssF-glyc38	H1ssF-R38
5.66896	2.56572	3.24751
3.03055	2.6798	2.61833
4.39577	3.2	5.34153
4.59103	2.34514	3.74851
4.18966	2.82607	3.21497
3.96185	2.44477	4.77743
4.04303	2.2005	3.1318
3.9237	2.45724	4.56
4.22021	2.87145	3.54402
3.91846	3.17881	2.7015
H7AN13
H1ssF-WT	H1ssF-glyc38	H1ssF-R38
2	4.60874	2.76297
2.60025	4.25113	3.46646
2.41222	4.31622	2.7702
2.22582	3.96547	2.70512
2.54402	5.0631	2.57132
2.66696	3.02332	2.62195
2.51148	4.41945	3.15088
2.96908	3.91123	3.08841
2.27843	3.1535	2.75935
2	4.4934	3.16796

## Sheet: Fig 2d
Pseudovirus: H5 VN04
H1ssF-WT	H1ssF-glyc38	H1ssF-R38
4.2108	1.6	1.60929
2.22762	1.6	1.95643
2.12276	1.6	1.88049
3.40282	2.02	1.60568
3.16055	2.2	1.67076
2.676	1.6	1.62737
2.76279	2.12	2.09022
3.00506	2.09	2.20593
3.1497	1.6	2.20593
Pseudovirus: H7 AN13
H1ssF-WT	H1ssF-glyc38	H1ssF-R38
1.72862	3.05207	1.60568
1.64157	1.60568	1.94196
1.61665	2.06852	1.98174
1.60929	2.19508	2.2
1.6	1.60568	2.00568
1.6896	1.60568	1.60568
1.6	1.60568	1.60568
1.6	2.18785	2.06852
1.60051	2.22762	1.60568
1.6	2.60568	1.60568

## Sheet: Fig 3a
H1ssF WT neut competition
HA- WT	HA-gN38	DsCav1	(-)
2.46111	3.3775	3.75899	3.59808
2.53299	3.77165	3.95425	4.00307
2.89477	3.92894	3.7156	3.94702
2.89477	3.11173	3.81685	4.10269
2.45525	3.81504	3.72283	3.68848
2.54926	3.73729	3.78792	3.75899
2.98517	3.81865	4.0103	3.85843
2.85232	4.0103	3.77345	3.73729
2.51547	3.48237	3.93256	3.98318
2.46971	3.66136	3.79515	3.88555
H1ssF gN38 neut competition
HA- WT	HA- gN38	DsCav1	(-)
2.77139	2.78268	3.74633	3.47514
3.10631	3.05207	4.0103	3.7156
2.21659	2.3757	3.35942	3.46429
2.11896	2.15331	3.75718	3.76984
2.09727	2.19201	3.97015	3.93997
2.77364	2.70312	3.25637	3.24914
2.76131	2.6525	3.06472	3.34858
3.04191	2.65568	3.50768	3.33592
2.28008	2.75599	3.354	3.37027
2.73928	2.70312	3.14608	3.16055
H1ssF R38 neut competition
HA- WT	HA-gN38	DsCav1	(-)
2.91111	3.48268	3.80899	3.89808
3.13299	3.25207	4.14252	4.00307
2.49477	2.9857	3.8156	3.94702
2.49477	3.15331	3.81685	4.23027
2.75525	2.69201	3.82283	3.82848
2.84926	2.80312	3.92792	3.92899
2.68517	2.5525	4.0103	4.15843
2.55232	3.15568	3.87345	3.93729
2.71547	3.15599	3.93256	3.98318
2.56971	3.40312	3.89515	3.90555

## Sheet: Fig 3b
H1ssF WT %inhibition
HA- WT	HA-gN38
79.7492	39.8237
83.6018	41.3082
63.9841	4.07758
56.2083	39.7897
53.2305	-33.8318
85.3653	4.87293
82.4622	8.75181
91.1864	-87.5021
67.6526	28.4363
86.6713	20.3227
H1ssF gN38 %inhibition
HA- WT	HA-gN38
79.7492	80.0739
83.6018	82.142
63.9841	68.5768
56.2083	57.1195
53.2305	55.6351
85.3653	83.1952
82.4622	79.2128
91.1864	79.6087
67.6526	81.7735
86.6713	85.5272
H1ssF R38 %inhibition
HA- WT	HA-gN38
75.3195	60.6566
61.7353	68.7606
76.7935	74.3557
81.0257	75.4583
78.0328	79.6846
77.481	78.6553
85.4282	88.6186
85.1758	69.8515
81.8265	70.767
84.2036	62.8644

## Sheet: Fig 4a
H1N1 survival
Days Post Challenge	Naïve	H1ssF WT	H1ssF gN38
6	1
8	1
7	1
7	1
6	1
5	1
7	1
7	1
14	0
14	0
14		0
14		0
14		0
14		0
14		0
14		0
14		0
14		0
14		0
14		0
14			0
14			0
14			0
14			0
14			0
14			0
14			0
14			0
14			0
12			1
H1N1 weight loss
Days Post Challenge	Naïve										H1ssF WT										H1ssF gN38
0	0	0	0	0	0	0	0	0	0	0	0	0	0	0	0	0	0	0	0	0	0	0	0	0	0	0	0	0	0	0
1	-3.88	-1.83	2.56	-0.84	0.86	-6.15	-4.12	0.82	3.03	-6.18	1.17	1.63	2.32	3.21	1.35	0.56	0.9	2.1	0.9	1.08	1.17	-3.63	6.15	8.85	-2.45	0.43	-1.16	2.09	-1.15	1.38
2	-4.26	-0.46	1.28	-2.1	-0.86	-8.46	-2.25	1.23	0.87	-6.18	1.56	1.79	-1.34	6.23	3.12	1.23	1.34	2.9	2.3	2.12	1.56	-3.63	3.69	7.08	-2.94	0.85	-2.7	-0.42	-2.21	1.85
3	-10.85	-6.39	-4.7	-8.82	-6.9	-14.62	-8.99	-7.38	-4.76	-11.2	2.56	2.11	-1.98	4.12	-1.5	2.34	3.4	3.42	4.51	3.4	-2.34	-10.11	-1.23	3.54	-6.37	-5.11	-8.88	-3.35	-4.32	-1.34
4	-16.67	-14.16	-10.68	-14.29	-12.07	-19.23	-13.11	-11.07	-7.79	-14.67	-1.18	2.45	-2.45	2.88	-3.4	3.8	-1.23	3.9	1.2	1.2	-6.25	-12.71	-1.23	0.88	-8.82	-6.81	-10.04	-4.6	-7.12	-2.11
5	-21.32	-15.07	-13.68	-18.49	-11.64	-21.92	-15.36	-12.3	-10.82	-17.37	-3.24	-2.45	-4.67	-1.25	-5.8	-1.23	-1.8	-1.2	-1.34	-1.8	-8.59	-15.73	-4.1	0	-8.33	-5.96	-10.42	-4.18	-5.13	-3.54
6		-15.53	-16.67	-19.33	-18.21		-17.23	-12.3	-11.69	-16.6	-5.12	-5.03	-5.19	-2.85	-4.35	-1.9	-2.8	-2.3	-2.34	0.1	-8.2	-17.03	-4.1	-2.65	-11.27	-7.66	-10.81	-5.02	-4.27	-8.21
7		-16.44	-20.09	-21.43	-20		-20.6	-17.52	-14.29	-17.76	-3.65	-6.29	-4.28	-0.9	-2.12	-2.3	-3.1	-4.3	-4.52	1.3	-7.42	-19.19	-3.28	-0.44	-8.33	-8.09	-10.04	-4.6	-3.12	-10.09
8		-20.81						-20.52	-16.88	-17.76	-2.62	-4.09	-3.83	0.67	-1.12	-3.8	0.9	-5.6	-3.28	3.2	-7.42	-17.46	-5.33	0.44	-6.37	-7.66	-10.04	-2.09	-2.17	-9.66
9									-17.15	-16.83	-1.36	-3.23	-2.23	2.42	1.9	-6.5	2.3	-3.5	-1.9	4.56	-6.64	-13.57	-1.23	4.42	-3.92	-4.68	-12.34	-2.09	-1.72	-8.45
10									-13.21	-14.5	-0.47	-1.56	-1.21	2.12	2.34	-3.4	4.8	-2.7	0.87	5.32	-5.47	-10.11	-1.64	5.31	-0.98	-5.96	-14.49	-2.93	-0.84	-6.45
11									-10.9	-12.3	1.08	-0.98	0.23	3.42	3.67	-1.2	5.12	-1.5	1.45	5.9	-5.08	-7.52	-1.23	4.42	-0.49	-5.53	-16.49	-4.6	-0.68	-5.58
12									-8.9	-10.8	2.78	1.36	1.82	4.45	4.02	2.3	5.9	1.2	2.34	4.56	-3.13	-5.36	-0.82	3.98	-1.47	-3.83	-20.34	-3.77	-0.54	-4.83
13									-7.9	-8.9	3.12	2.34	3.41	4.78	4.9	3.12	6.2	3.5	3.2	4.9	-5.08	-4.49	0.41	4.87	-2.94	-4.68		-3.35	-0.23	-2.32
14									-5.6	-4.5	4.02	3.27	4.78	5.9	5.12	3.9	6.3	4.1	4.5	5.12	-4.3	-3.2	0	0	-1.96	-3.4		-2.51	-1.06	-1.8

## Sheet: Fig 4b
H5N1 survival
Days Post Challenge	Naïve	H1ssF WT	H1ssF gN38
8	1
10	1
8	1
9	1
8	1
11	1
9	1
9	1
9	1
8	1
10		1
14		0
14		0
14		0
14		0
14		0
14		0
14		0
14		0
14		0
8			1
8			1
8			1
8			1
8			1
8			1
10			1
11			1
10			1
10			1
H5N1 weight loss
Days Post Challenge	Naïve										H1ssF WT										H1ssF gN38
0	0	0	0	0	0	0	0	0	0	0	0	0	0	0	0	0	0	0	0	0	0	0	0	0	0	0	0	0	0	0
1	0	1.0274	-2.69231	-0.840336	0.398406	0	0.826446	-3.90625	-0.403226	-3.57143	1.20968	-0.363636	-0.819672	0.367647	0.749064	-1.47601	-0.790514	1.6	0	0	2.24215	-0.904977	0.862069	0	1.9685	1.61943	-0.735294	0	2.40964	1.24481
2	1.94553	2.39726	-2.30769	0	1.19522	3.60656	2.89256	-3.90625	0.403226	0	2.82258	3.27273	1.22951	0	1.87266	-0.738007	1.58103	2.8	2.20264	2.01005	3.13901	0.904977	2.15517	1.53846	4.72441	4.04858	1.10294	2.94118	7.22892	4.97925
3	0	1.71233	-6.53846	0.420168	-1.19522	3.27869	2.47934	-3.125	2.41935	-1.78571	4.83871	2.90909	2.45902	2.57353	2.99625	-2.21402	1.18577	6	4.40529	2.01005	4.93274	0.452489	0	0.384615	4.72441	3.23887	1.10294	0.840336	6.0241	4.14938
4	-3.11284	4.45205	-9.61538	-5.04202	-2.78884	4.2623	0.413223	-5.85938	0.403226	-7.58929	6.04839	4.36364	3.68852	3.67647	2.99625	-1.84502	1.58103	6.8	6.60793	2.51256	0.896861	-0.904977	-3.44828	-2.69231	3.54331	3.23887	-0.367647	-2.94118	6.0241	1.24481
5	-8.56031	2.05479	-11.1538	-3.36134	-5.17928	7.21311	-0.413223	-5.46875	-1.6129	-8.48214	6.04839	2.54545	2.86885	-0.367647	2.24719	0.369004	1.97628	6.8	7.48899	1.50754	-1.34529	-1.35747	-4.31034	-2.69231	-1.1811	-5.66802	-2.57353	3.78151	6.4257	0
6	-14.3969	-1.36986	-13.4615	-5.04202	-9.96016	6.55738	-3.30579	-9.76562	-8.06452	-12.0536	-1.6129	2.18182	4.09836	0	2.24719	1.47601	2.37154	6.4	4.84581	-1.00503	-8.07175	-9.95475	-8.62069	-8.46154	-5.90551	-4.04858	-4.04412	-2.94118	4.01606	-3.3195
7	-17.8988	-4.45205	-19.2308	-11.3445	-13.9442	0.655738	-12.3967	-14.4531	-12.5	-17.4107	-5.64516	-1.81818	0	0.735294	-1.49813	-2.58303	-1.97628	6	4.40529	-2.01005	-13.0045	-14.0271	-12.5	-13.4615	-9.84252	-8.50202	-6.61765	-7.14286	-2.00803	-8.29876
8	-21.7899	-10.6164	-23.4615	-18.0672	-19.9203	-4.91803	-17.3554	-18.3594	-16.5323	-21.4286	-10.0806	-3.27273	0.409836	2.94118	-0.374532	-3.32103	-6.32411	5.6	3.96476	-3.01508	-17.0404	-18.0995	-17.2414	-18.0769	-16.1417	-12.5506	-13.9706	-12.1849	-6.82731	-12.8631
9		-14.0411		-22.2689		-8.52459	-21.9008	-21.875	-21.371		-14.5161	-1.45455	4.91803	2.57353	0.749064	-1.47601	-1.97628	5.6	3.96476	-3.01508	-22.87	-23.0769	-21.1207	-23.8462	-21.2598	-21.8623	-18.0147	-17.2269	-11.245	-17.0124
10						-12.7869						0	4.5082	0.735294	1.87266	-4.42804	0.395257	5.2	3.96476	-4.0201							-22.0588	-18.4874	-20.0803	-20.7469
11						-20						-2.18182	5.32787	2.20588	1.49813	-3.32103	0	4	3.52423	-4.0201								-20.1681
12												-2.54545	2.86885	1.83824	1.1236	-1.47601	0	5.6	5.28634	-2.01005
13												-4	0.409836	0.735294	0	-4.42804	-3.55731	4.8	3.96476	-2.01005
14												-4.72727	-2.04918	1.10294	-0.749064	-6.27306	-5.5336	0.4	5.28634	-2.01005

## Sheet: Fig 4c
H7N9 survival
Days Post Challenge	Naïve	H1ssF WT	H1ssF gN38
4	1
7	1
7	1
4	1
4	1
14	0
14	0
7	1
8	1
7	1
7		1
8		1
6		1
7		1
14		0
7		1
8		1
7		1
7		1
8		1
14		0
14		0
7		1
7		1
8		1
7		1
8		1
7		1
8		1
8		1
8			1
14			0
14			0
14			0
9			1
10			1
10			1
14			0
14			0
7			1
14			0
14			0
14			0
14			0
7			1
10			1
8			1
8			1
7			1
7			1
H7N9 weight loss
Days Post Challenge	Naïve																				H1ssF WT																				H1ssF gN38
0	0	0	0	0	0	0	0	0	0	0	0	0	0	0	0	0	0	0	0	0	0	0	0	0	0	0	0	0	0	0	0	0	0	0	0	0	0	0	0	0	0	0	0	0	0	0	0	0	0
1	-6.39	-2.99	-3.64	-6.05	-3.96	-1.26	0	0.43	-2.52	-0.74	-1.16732	-2.73438	-3.22581	-3.0837	-2.82258	-0.869565	-4.45344	-3.63636	-3.84615	-3.92157	-4.46	-5.68	-7.07	-1.16	-0.42	-1.65	-1.79	-1.95	-0.81	0.35	-4.46	-5.68	-3.2	-1.16	-3.42	-1.65	-1.79	-2.95	-2.81	1.35	-1.34	-2.72	-1.83	-0.74	-1.34	-1.8	1.2	0	0
2	-4.57	-3.36	-2.91	-2.42	-2.2	-2.1	-0.76	-0.43	-2.88	-2.96	-1.55642	-3.125	-4.03226	-3.52423	-3.80645	-2.86957	-6.40486	-7.45455	-5.38462	-5.56863	-2.6	-5.68	-6.01	-3.49	-0.42	-0.83	0	-2.72	-1.21	-1.05	-2.6	-5.68	-2.9	-2.9	-5.42	-3.83	-3.2	-3.72	-4.21	-4.5	-2.89	-4.28	-4.03	-3.33	-3.53165	-3.2	2.3	0	-1.93
3	-11.87	-10.07	-9.09	-11.29	-8.37	-8.4	-8.75	-9.09	-8.27	-9.63	-10.1167	-6.64062	-14.1129	-11.0132	-10.4839	-6.08696	-8.90688	-9.45455	-7.69231	-7.45098	-9.67	-11.74	-12.01	-10.47	-7.17	-8.68	-6.7	-8.17	-8.06	-8.01	-9.67	-7.73	-4.5	-3.8	-7.17	-5.68	-5.7	-7.17	-7.06	-7.01	-5.6	-10.12	-10.26	-9.26	-5.68	-7.8	-1.23	-7.17	-10.42
4	-21.46	-13.81	-12	-20.16	-19.82	-10.08	-10.65	-12.99	-11.51	-13.7	-17.1206	-12.5	-16.9355	-13.2159	-13.3065	-9.13043	-14.5749	-12.7273	-13.0769	-12.549	-13.38	-16.67	-16.96	-13.18	-8.86	-13.22	-7.14	-12.84	-13.31	-12.54	-11.38	-9.74	-6.07	-5.49	-8.86	-9.22	-8.14	-10.84	-10.31	-10.54	-8.9	-15.18	-12.82	-11.11	-7.86	-11.23	-2.39	-14.34	-10.04
5		-14.55	-13.45			-7.56	-10.27	-12.99	-10.07	-15.56	-22.179	-9.76562	-17.7419	-11.8943	-15.9032	-7.82609	-14.17	-14.2727	-15.3077	-15.549	-13.01	-12.12	-19.08	-10.08	-5.91	-12.81	-7.59	-13.62	-11.69	-12.89	-13.01	-11.67	-8.01	-9.47	-11.91	-12.81	-11.59	-12.62	-12.69	-13.89	-12.32	-16.34	-12.09	-11.11	-9.1219	-12.8	-5.6	-13.94	-7.72
6		-18.66	-17.82			-11.76	-15.59	-16.02	-14.39	-18.89		-12.8906	-21.371	-15.859	-17.3387	-13.0435	-20.6478	-16.7273	-17.6923	-18.4314	-17.1	-16.29	-22.61	-15.5	-8.02	-15.29	-10.71	-16.34	-15.73	-16.03	-15.1	-12.12	-13.01	-11.18	-15.02	-15.29	-14.71	-15.34	-14.73	-15.03	-14.56	-17.9	-15.38	-15.19	-13.89	-13.4	-9.34	-17.53	-14.29
7		-23.13	-21.82			-10.5	-15.97	-20.35	-18.71	-23.7		-17.5781		-18.9427	-22.5806	-20		-21.8182	-23.4615	-23.1373	-21.19	-19.32		-20.16	-5.06	-20.25	-17.86	-21.4	-20.56	-18.47	-18.34	-14.29	-15.96	-14.08	-15.06	-20.25	-18.86	-20.4	-16.56	-16.47	-16.8	-18.68	-17.95	-18.89	-16.23	-15.12	-12.34	-18.33	-15.06
8						-8.82	-12.93		-21.58			-22.6562		-22.0264								-21.21			-2.95		-22.77			-22.65	-21.19	-16.32	-17.08	-17.5	-20.95		-21.77		-18.45	-17.9	-20.9	-14.79	-15.75	-19.26	-18.9	-16.7	-14.6	-17.13	-11.2
9						-6.72	-11.41																		-0.42							-18.9	-19.1	-20.16					-20.2	-22.65		-12.06	-15.38	-19.26	-23.56	-18.9	-17.6	-16.33	-10.04
10						-10.5	-12.55																		-4.64							-23.21	-23.45									-12.06	-15.02	-17.78		-21.34	-20.8	-13.15	-12.74
11						-9.24	-9.89																		-2.11																	-11.67	-13.55	-15.93				-11.55	-7.72
12						-7.98	-9.89																		-1.27																	-10.51	-15.38	-14.44				-9.16	-8.11
13						-6.72	-7.22																		1.69																	-9.34	-12.82	-11.11				-9.16	-6.18
14						-5.88	-4.94																		1.69																	-7.78	-12.45	-10.37				-6.77	-6.18
[truncated: 11 more columns]

[truncated: 7 more sheets: Fig 5a, Fig 5b, Fig 5c, Suppl Fig 1a, Suppl Fig 1c, Suppl Fig 2a, Suppl Fig 2b]
